# Supplementary material for: Risk of Symptomatic Intracranial Hemorrhage After Mechanical Thrombectomy in Randomized Clinical Trials: A Systematic Review and Meta-Analysis
Source: Brain Sci. 2025 Jan 11;15(1):63. doi: 10.3390/brainsci15010063 (PMC11764228; doi:10.3390/brainsci15010063)
Supplement: Supplementary file 1 [file brainsci-15-00063-s001.zip]

Archive with 1 entries (1 files):
- brainsci-3366188-supplementary.pdf
